# Supplementary material for: Adoption of ICT4D and its determinants: A systematic review and meta-analysis
Source: Heliyon. 2024 Apr 25;10(9):e30210. doi: 10.1016/j.heliyon.2024.e30210 (PMC11061747; doi:10.1016/j.heliyon.2024.e30210)
Supplement: Multimedia component 1 [file mmc1.zip]

Archive with 1 entries (1 files):
- Supplementary_Files04-12.rtf
